# Supplementary material for: Demographic and generational determinants of Poles’ participation in the sharing economy: Findings from a survey data analysis
Source: PLoS One. 2022 Jun 9;17(6):e0265341. doi: 10.1371/journal.pone.0265341 (PMC9182315; doi:10.1371/journal.pone.0265341)
Supplement: S1 Dataset — (XLSX) [file pone.0265341.s002.XLSX]

## Sheet: Sheet1
Gender	Age group	Voivodeship	1. electronic banking	2. purchase / sale of goods	3. free access to goods/services/knowledge/skills	4. crowdfunding	5. car sharing	6. accommodation booking	7. outdoor equipment sharing and exchange	8. tours guided by locals
men	50-54	Kuyavian-Pomeranian	Yes	Yes	No	No	No	No	Yes	No
men	25-29	Silesia	Yes	No	No	No	No	No	No	No
women	25-29	Masovian	Yes	Yes	No	No	No	Yes	No	No
men	35-39	Kuyavian-Pomeranian	Yes	Yes	No	No	Yes	Yes	No	No
men	18-24	Podlaskie	Yes	Yes	No	No	No	No	No	No
men	over 65	Masovian	No	No	No	No	No	No	No	No
men	60-64	Lower Silesia	No	No	No	No	No	No	No	No
women	over 65	West Pomerania	No	No	No	No	No	No	No	No
women	60-64	Kuyavian-Pomeranian	No	Yes	No	No	No	No	No	No
women	60-64	Lubelskie	No	No	No	No	No	No	No	No
men	60-64	Masovian	No	No	No	No	No	No	No	No
men	over 65	Subcarpathian	No	No	No	No	No	No	No	No
women	over 65	Greater Poland	No	No	No	No	No	No	No	No
men	over 65	Lubelskie	No	No	No	No	No	No	No	No
women	over 65	Masovian	No	No	No	No	No	No	No	No
women	55-59	Warmian-Masurian	No	No	No	No	No	No	No	No
women	over 65	Silesia	No	No	No	No	No	No	No	No
men	50-54	Kuyavian-Pomeranian	No	No	No	No	No	No	No	No
women	over 65	Malopolskie	No	No	No	No	No	No	No	No
women	25-29	Silesia	Yes	Yes	Yes	No	Yes	No	No	No
women	18-24	Podlaskie	Yes	No	No	No	Yes	No	No	No
men	45-49	Lower Silesia	Yes	Yes	No	No	No	Yes	No	No
women	60-64	Silesia	No	No	No	No	No	No	No	No
women	40-44	Malopolskie	No	No	No	No	No	No	No	No
men	55-59	West Pomerania	No	Yes	Yes	No	Yes	Yes	No	No
men	25-29	Masovian	Yes	Yes	No	No	Yes	Yes	No	No
women	over 65	Masovian	No	No	No	No	No	No	No	No
women	over 65	West Pomerania	No	No	No	No	No	No	No	No
women	40-44	Pomerania	No	No	No	No	No	No	No	No
men	over 65	Pomerania	No	No	No	No	No	No	No	No
men	60-64	Lodz	No	Yes	No	No	No	No	No	No
women	40-44	Greater Poland	No	No	No	No	No	No	No	No
men	over 65	Masovian	No	No	No	No	No	No	No	No
men	over 65	Greater Poland	No	No	No	No	No	No	No	No
women	55-59	Subcarpathian	No	No	No	No	No	No	No	No
women	25-29	Silesia	Yes	Yes	No	No	Yes	No	No	No
men	over 65	Malopolskie	No	No	No	No	No	No	No	No
women	55-59	Lower Silesia	Yes	Yes	No	No	No	No	No	No
women	over 65	Silesia	No	No	No	No	No	No	No	No
women	60-64	Masovian	No	No	No	No	No	No	No	No
women	over 65	Warmian-Masurian	No	No	No	No	No	No	No	No
men	60-64	Pomerania	No	No	No	No	No	No	No	No
women	over 65	Lubelskie	No	No	No	No	No	No	No	No
women	over 65	Opolskie	No	No	No	No	No	No	No	No
women	over 65	Pomerania	No	No	No	No	No	No	No	No
women	over 65	Silesia	No	No	No	No	No	No	No	No
men	over 65	Silesia	No	No	No	No	No	No	No	No
men	over 65	Silesia	No	No	No	No	No	No	No	No
men	over 65	Świętokrzyskie	No	No	No	No	No	No	No	No
men	over 65	Greater Poland	No	No	No	No	No	No	No	No
men	60-64	Subcarpathian	No	No	No	No	No	No	No	No
women	60-64	Silesia	No	No	No	No	No	No	No	No
women	55-59	Pomerania	No	No	No	No	No	No	No	No
women	55-59	Silesia	No	Yes	No	No	No	No	No	No
women	50-54	Kuyavian-Pomeranian	Yes	Yes	No	No	No	No	No	No
women	18-24	Kuyavian-Pomeranian	Yes	Yes	Yes	No	No	No	No	No
women	25-29	Warmian-Masurian	Yes	Yes	No	No	Yes	No	Yes	No
women	18-24	Warmian-Masurian	Yes	Yes	No	No	Yes	No	Yes	No
women	35-39	Masovian	Yes	No	No	No	Yes	No	No	No
women	over 65	Lower Silesia	No	No	No	No	No	No	No	No
women	over 65	Greater Poland	No	No	No	No	No	No	No	No
women	60-64	Warmian-Masurian	No	No	No	No	No	No	No	No
women	18-24	Pomerania	Yes	Yes	No	No	Yes	Yes	No	No
men	35-39	Masovian	Yes	Yes	Yes	Yes	No	No	No	No
men	55-59	West Pomerania	No	No	No	No	No	No	No	No
men	18-24	Warmian-Masurian	Yes	Yes	No	No	No	Yes	Yes	Yes
women	40-44	Masovian	Yes	Yes	No	No	No	No	No	No
men	35-39	Lower Silesia	Yes	Yes	Yes	No	No	Yes	No	No
women	18-24	Masovian	Yes	Yes	No	No	No	No	No	No
men	30-34	Lubelskie	Yes	Yes	No	No	Yes	No	No	No
men	18-24	Kuyavian-Pomeranian	Yes	Yes	No	No	No	No	No	No
men	60-64	Lodz	No	No	No	No	No	Yes	No	No
men	60-64	Silesia	No	No	No	No	No	Yes	No	No
men	over 65	Malopolskie	No	No	No	No	No	No	No	No
men	50-54	Malopolskie	No	No	No	No	No	No	No	No
women	35-39	Silesia	Yes	Yes	No	No	No	No	No	No
women	55-59	Greater Poland	Yes	Yes	No	No	Yes	No	No	No
men	over 65	Malopolskie	No	No	No	No	No	No	No	No
men	45-49	Lower Silesia	Yes	Yes	No	No	Yes	No	No	No
men	18-24	Silesia	No	No	No	No	No	No	No	No
women	25-29	Warmian-Masurian	Yes	Yes	No	No	No	No	No	No
men	over 65	Masovian	Yes	Yes	No	No	Yes	No	No	No
men	over 65	Masovian	Yes	Yes	No	No	Yes	No	No	No
men	40-44	Świętokrzyskie	No	No	No	No	No	No	No	No
men	over 65	Pomerania	No	No	No	No	No	No	No	No
women	35-39	Lower Silesia	No	Yes	Yes	No	No	No	No	No
men	over 65	Lubuskie	No	No	No	No	No	No	No	No
men	55-59	Masovian	No	No	No	No	No	No	No	No
women	over 65	Lubuskie	No	No	No	No	No	No	No	No
men	45-49	Lodz	No	No	No	No	No	No	No	No
men	over 65	Lower Silesia	Yes	Yes	No	No	No	No	No	No
men	60-64	Lower Silesia	No	No	No	No	No	No	No	No
men	60-64	Silesia	No	No	No	No	No	No	No	No
men	18-24	Świętokrzyskie	Yes	Yes	No	No	Yes	Yes	Yes	No
women	over 65	Warmian-Masurian	No	No	No	No	No	No	No	No
men	60-64	Malopolskie	Yes	Yes	No	No	No	No	No	No
men	55-59	Malopolskie	No	No	No	No	No	No	No	No
men	55-59	Masovian	No	No	No	No	No	No	No	No
women	18-24	Świętokrzyskie	Yes	Yes	Yes	Yes	Yes	Yes	No	No
men	18-24	Malopolskie	Yes	Yes	No	No	No	Yes	No	No
men	18-24	Malopolskie	Yes	Yes	No	No	No	Yes	No	No
men	over 65	Lower Silesia	No	No	No	No	No	Yes	No	No
men	over 65	Lower Silesia	No	No	No	No	No	No	No	No
men	40-44	Greater Poland	Yes	Yes	No	No	No	No	No	No
men	25-29	Malopolskie	Yes	Yes	No	No	Yes	Yes	No	Yes
men	40-44	Malopolskie	Yes	Yes	No	No	No	No	No	No
women	55-59	Lower Silesia	Yes	Yes	No	No	No	No	No	No
women	over 65	Subcarpathian	No	Yes	No	No	No	Yes	No	No
men	40-44	Silesia	Yes	Yes	No	No	Yes	No	No	No
men	50-54	West Pomerania	Yes	Yes	No	No	No	No	No	No
men	30-34	Greater Poland	Yes	Yes	No	No	No	Yes	No	Yes
women	50-54	Masovian	No	No	No	No	No	No	No	No
women	18-24	Silesia	Yes	Yes	No	No	No	No	No	No
women	over 65	Masovian	No	No	Yes	No	No	No	No	No
men	over 65	Kuyavian-Pomeranian	No	Yes	Yes	No	No	No	No	No
men	50-54	Greater Poland	No	No	No	No	No	No	No	No
women	18-24	Lower Silesia	Yes	Yes	No	No	No	No	No	No
men	over 65	Opolskie	Yes	Yes	No	Yes	No	No	No	No
men	55-59	Masovian	No	Yes	No	No	No	No	No	No
men	55-59	Podlaskie	No	Yes	No	No	No	No	No	No
women	over 65	Masovian	No	No	No	No	No	No	No	No
men	30-34	Malopolskie	Yes	Yes	No	No	No	Yes	Yes	No
men	18-24	Lower Silesia	No	No	No	No	No	No	No	No
men	over 65	Lodz	Yes	Yes	No	No	No	Yes	No	No
women	over 65	Lower Silesia	No	No	No	No	No	No	No	No
men	25-29	Pomerania	Yes	Yes	No	No	No	Yes	Yes	Yes
women	45-49	Kuyavian-Pomeranian	Yes	Yes	Yes	No	No	No	Yes	Yes
women	60-64	Malopolskie	No	No	No	No	No	No	No	No
men	over 65	Świętokrzyskie	No	No	No	No	No	No	No	No
men	60-64	Silesia	Yes	Yes	No	No	Yes	Yes	No	No
men	35-39	Masovian	Yes	Yes	No	No	No	No	No	No
men	60-64	Masovian	No	No	No	No	No	No	No	No
men	25-29	Greater Poland	Yes	Yes	No	No	Yes	Yes	No	No
women	55-59	Silesia	No	No	No	No	No	No	No	No
women	over 65	Opolskie	No	No	No	No	No	No	No	No
women	over 65	Lubelskie	No	No	No	No	No	No	No	No
men	50-54	Malopolskie	Yes	Yes	No	No	No	No	No	No
men	35-39	Pomerania	Yes	Yes	No	No	No	No	No	No
women	55-59	Masovian	No	No	No	No	No	No	No	No
men	45-49	Malopolskie	Yes	Yes	No	No	No	No	No	No
women	25-29	Silesia	Yes	Yes	No	No	Yes	Yes	No	Yes
men	50-54	West Pomerania	Yes	Yes	No	No	No	Yes	Yes	No
women	25-29	Pomerania	Yes	Yes	No	No	No	Yes	No	No
women	25-29	Pomerania	Yes	Yes	No	No	No	Yes	No	No
men	45-49	Greater Poland	Yes	Yes	No	No	No	No	No	No
men	45-49	Silesia	Yes	Yes	Yes	No	No	No	No	No
men	50-54	Masovian	Yes	Yes	No	No	Yes	No	No	No
men	30-34	Malopolskie	Yes	Yes	No	No	Yes	Yes	No	Yes
women	50-54	Pomerania	No	Yes	No	No	No	No	No	No
women	45-49	Warmian-Masurian	No	No	No	No	No	No	No	No
men	30-34	Masovian	Yes	Yes	No	No	Yes	No	No	No
men	25-29	Kuyavian-Pomeranian	Yes	Yes	No	No	Yes	No	No	No
men	60-64	Kuyavian-Pomeranian	No	No	No	No	No	No	No	No
women	50-54	Warmian-Masurian	Yes	Yes	No	No	No	No	No	No
men	60-64	Malopolskie	Yes	Yes	No	No	No	No	No	No
men	60-64	Greater Poland	Yes	Yes	No	No	No	No	No	No
men	30-34	Masovian	Yes	Yes	No	No	No	No	No	Yes
men	25-29	Subcarpathian	Yes	Yes	No	No	No	No	No	Yes
women	40-44	Warmian-Masurian	Yes	Yes	No	No	No	No	No	No
women	45-49	Masovian	Yes	Yes	No	No	No	No	No	No
women	over 65	Lower Silesia	Yes	Yes	No	No	No	No	No	No
men	over 65	Lodz	Yes	Yes	No	No	No	No	No	No
men	30-34	Opolskie	Yes	Yes	No	No	No	No	No	No
women	over 65	Silesia	Yes	Yes	No	No	No	No	No	No
women	30-34	Masovian	Yes	Yes	No	No	Yes	No	No	No
men	over 65	Lodz	No	No	No	No	No	No	No	No
women	35-39	Masovian	Yes	Yes	No	No	No	Yes	No	No
women	over 65	Subcarpathian	No	No	No	No	No	No	No	No
women	18-24	Lodz	Yes	Yes	No	No	No	No	No	No
women	30-34	Kuyavian-Pomeranian	Yes	Yes	No	No	Yes	Yes	No	No
women	60-64	Lodz	Yes	Yes	No	No	No	Yes	No	No
men	60-64	Masovian	Yes	Yes	No	No	No	Yes	No	No
women	over 65	Subcarpathian	No	Yes	No	No	No	No	No	No
men	45-49	West Pomerania	Yes	Yes	No	No	Yes	Yes	No	No
men	18-24	Kuyavian-Pomeranian	Yes	Yes	No	No	No	No	No	No
women	18-24	Pomerania	Yes	Yes	No	No	No	No	No	No
women	30-34	Lower Silesia	Yes	Yes	No	No	No	Yes	No	No
women	over 65	Malopolskie	No	No	No	No	No	No	No	No
men	55-59	Greater Poland	Yes	No	No	No	No	No	No	No
women	55-59	Lodz	No	No	No	No	No	No	No	No
men	over 65	Greater Poland	No	No	No	No	No	No	No	No
women	50-54	Subcarpathian	Yes	Yes	No	No	Yes	No	No	No
men	45-49	Silesia	Yes	Yes	Yes	No	Yes	Yes	No	Yes
women	55-59	Lubelskie	Yes	Yes	No	No	No	Yes	No	No
women	over 65	Pomerania	No	No	No	No	No	No	No	No
women	over 65	West Pomerania	No	No	No	No	No	No	No	No
men	over 65	West Pomerania	No	No	No	No	No	No	No	No
men	25-29	Lubelskie	Yes	Yes	Yes	No	Yes	No	Yes	No
men	25-29	Malopolskie	Yes	Yes	No	No	No	No	No	No
men	45-49	Subcarpathian	No	No	No	No	No	No	No	No
women	55-59	Lodz	Yes	Yes	No	No	No	No	No	No
women	over 65	Kuyavian-Pomeranian	No	No	No	No	No	No	No	No
women	25-29	Malopolskie	Yes	Yes	No	No	Yes	No	No	No
women	over 65	Kuyavian-Pomeranian	No	No	No	No	No	No	No	No
women	50-54	Masovian	No	No	No	No	No	No	No	No
men	55-59	Pomerania	Yes	No	No	No	No	No	No	No
men	30-34	Lubelskie	Yes	Yes	No	No	No	Yes	No	No
men	30-34	Malopolskie	Yes	Yes	No	No	No	Yes	No	No
men	50-54	Lower Silesia	Yes	Yes	No	No	No	Yes	No	No
men	25-29	Lower Silesia	Yes	Yes	Yes	No	No	No	No	Yes
men	50-54	Lodz	Yes	Yes	Yes	Yes	No	Yes	No	No
women	over 65	Masovian	No	No	No	No	No	No	No	No
men	25-29	Greater Poland	Yes	Yes	Yes	No	No	Yes	No	Yes
women	55-59	West Pomerania	Yes	Yes	Yes	No	No	No	No	No
men	over 65	Opolskie	Yes	No	No	No	No	No	No	No
men	over 65	Greater Poland	Yes	No	No	No	No	No	No	No
women	55-59	Malopolskie	Yes	No	Yes	No	No	No	No	No
men	18-24	Masovian	Yes	Yes	No	No	Yes	Yes	No	No
women	40-44	Lower Silesia	Yes	Yes	No	No	No	No	No	No
women	50-54	Greater Poland	Yes	Yes	No	No	No	No	No	No
men	60-64	Lubelskie	Yes	No	No	No	No	No	Yes	No
men	18-24	Masovian	Yes	Yes	No	No	No	No	No	No
men	18-24	Warmian-Masurian	Yes	No	No	No	No	No	No	No
women	60-64	Silesia	No	No	No	No	No	No	No	No
men	30-34	Greater Poland	Yes	Yes	No	No	No	No	No	No
men	over 65	Lubuskie	No	No	No	No	No	No	No	No
men	18-24	Lower Silesia	Yes	Yes	Yes	No	No	Yes	Yes	Yes
men	45-49	Lubelskie	Yes	Yes	No	No	No	No	No	No
men	35-39	Silesia	Yes	Yes	No	No	Yes	No	No	No
women	40-44	Lower Silesia	No	Yes	No	No	No	No	No	No
women	25-29	Lodz	Yes	Yes	No	No	No	No	No	No
men	55-59	Masovian	Yes	Yes	No	No	No	No	No	No
men	30-34	Lower Silesia	Yes	Yes	No	No	No	No	No	No
women	60-64	Silesia	No	No	No	No	No	No	No	No
men	60-64	Opolskie	No	No	No	No	No	No	No	No
women	50-54	Warmian-Masurian	Yes	Yes	No	No	No	No	No	No
men	35-39	Silesia	Yes	Yes	No	No	No	No	No	No
men	60-64	West Pomerania	No	No	No	No	No	No	No	No
women	60-64	West Pomerania	Yes	Yes	No	No	No	No	No	No
men	60-64	Lodz	Yes	Yes	Yes	No	No	No	No	No
men	60-64	Silesia	Yes	Yes	Yes	No	No	No	No	No
women	55-59	Masovian	No	No	No	No	No	No	No	No
women	over 65	Silesia	Yes	Yes	No	No	No	No	No	No
men	25-29	Pomerania	Yes	Yes	Yes	Yes	Yes	No	No	No
men	50-54	Lodz	No	No	No	No	No	No	No	No
women	50-54	Świętokrzyskie	Yes	Yes	Yes	No	No	Yes	No	No
women	35-39	Podlaskie	Yes	Yes	No	No	No	No	No	Yes
women	60-64	Masovian	Yes	Yes	No	No	No	No	Yes	No
women	35-39	Silesia	Yes	Yes	No	No	Yes	No	No	No
men	35-39	Lubelskie	Yes	Yes	No	No	No	Yes	No	No
women	over 65	Malopolskie	No	No	No	No	No	No	No	No
men	18-24	Lower Silesia	Yes	Yes	No	No	Yes	Yes	No	No
men	55-59	Lodz	Yes	Yes	No	No	No	Yes	No	No
men	25-29	Silesia	Yes	Yes	Yes	No	Yes	Yes	No	No
women	40-44	Silesia	Yes	Yes	Yes	No	No	Yes	No	Yes
men	18-24	Masovian	Yes	Yes	No	No	No	Yes	No	No
men	30-34	Opolskie	Yes	Yes	No	No	No	No	No	No
women	over 65	Malopolskie	No	No	No	No	No	No	No	No
women	30-34	Świętokrzyskie	Yes	Yes	No	No	Yes	No	No	No
women	over 65	Lower Silesia	No	Yes	No	No	No	No	No	No
women	50-54	Lower Silesia	Yes	No	No	No	Yes	No	No	No
women	55-59	Silesia	No	Yes	Yes	No	No	Yes	No	No
women	40-44	Lubuskie	Yes	Yes	No	Yes	No	No	No	No
men	18-24	Lower Silesia	Yes	Yes	Yes	Yes	No	No	No	No
men	30-34	Lodz	Yes	Yes	Yes	No	No	No	No	No
men	30-34	Podlaskie	Yes	Yes	Yes	No	No	No	No	No
men	30-34	Lubelskie	Yes	Yes	Yes	No	No	Yes	No	No
women	60-64	Świętokrzyskie	No	No	No	No	No	No	No	No
women	over 65	Pomerania	Yes	Yes	Yes	No	No	Yes	No	No
women	60-64	Lubuskie	No	Yes	No	No	No	No	No	No
women	60-64	Greater Poland	Yes	No	No	No	No	No	No	No
women	45-49	Lodz	Yes	No	No	No	No	No	No	No
men	55-59	Lower Silesia	No	No	No	No	No	No	No	No
men	55-59	Subcarpathian	No	No	No	No	No	No	No	No
women	45-49	Malopolskie	No	No	No	No	No	No	No	No
men	over 65	Lower Silesia	No	No	No	No	No	No	No	No
men	35-39	West Pomerania	Yes	Yes	No	No	No	Yes	No	No
men	30-34	Lower Silesia	Yes	No	No	No	Yes	Yes	Yes	No
men	50-54	Silesia	Yes	Yes	No	No	Yes	Yes	No	No
women	30-34	Greater Poland	Yes	Yes	No	No	No	Yes	Yes	No
men	30-34	Greater Poland	Yes	Yes	No	No	No	Yes	Yes	No
women	over 65	Masovian	No	Yes	No	No	No	No	No	No
men	50-54	Masovian	Yes	Yes	No	No	Yes	Yes	No	Yes
men	35-39	Kuyavian-Pomeranian	Yes	Yes	Yes	No	Yes	No	No	Yes
men	over 65	Lodz	Yes	No	Yes	No	No	No	Yes	No
women	30-34	Masovian	Yes	Yes	No	No	No	No	No	No
women	over 65	Kuyavian-Pomeranian	No	No	No	No	No	No	No	No
women	over 65	Kuyavian-Pomeranian	No	No	No	No	No	No	No	No
women	over 65	Lubelskie	No	Yes	No	No	No	No	No	No
women	over 65	Lubelskie	No	No	No	No	No	No	No	No
women	over 65	Lubelskie	Yes	Yes	No	No	No	No	No	No
women	over 65	Lubelskie	No	No	No	No	No	No	No	No
men	over 65	Lubelskie	No	No	No	No	No	No	No	No
men	over 65	Lubelskie	No	No	No	No	No	No	No	No
women	over 65	Lubuskie	No	No	No	No	No	No	No	No
women	over 65	Lubuskie	No	No	No	No	No	No	No	No
men	over 65	Lodz	No	No	No	No	No	No	No	No
women	over 65	Malopolskie	Yes	Yes	No	No	No	No	No	No
women	over 65	Malopolskie	No	No	No	No	No	No	No	No
women	over 65	Malopolskie	No	No	No	No	No	No	No	No
women	over 65	Malopolskie	Yes	Yes	No	No	No	No	No	No
women	over 65	Malopolskie	No	No	No	No	No	No	No	No
men	over 65	Malopolskie	Yes	Yes	No	No	No	No	No	No
men	over 65	Malopolskie	No	No	No	No	No	No	No	No
women	over 65	Masovian	No	No	No	No	Yes	No	No	No
women	over 65	Masovian	No	No	No	No	No	No	No	No
women	over 65	Masovian	No	No	No	No	No	No	No	No
women	over 65	Masovian	No	No	No	No	No	No	No	No
women	over 65	Masovian	No	No	No	No	No	No	No	No
women	over 65	Masovian	Yes	Yes	No	No	Yes	No	No	No
women	over 65	Masovian	No	No	No	No	No	No	No	No
men	over 65	Masovian	No	No	No	No	No	No	No	No
men	over 65	Masovian	No	No	No	No	No	No	No	No
men	over 65	Masovian	Yes	Yes	No	No	No	No	No	No
women	over 65	Subcarpathian	No	No	No	No	No	No	No	No
women	over 65	Subcarpathian	Yes	Yes	No	No	No	No	No	No
men	over 65	Subcarpathian	No	No	No	No	No	No	No	No
men	over 65	Subcarpathian	No	No	No	No	No	No	No	No
men	over 65	Subcarpathian	No	No	No	No	No	No	No	No
women	over 65	Podlaskie	Yes	No	No	No	No	No	No	No
women	over 65	Podlaskie	No	No	No	No	No	No	No	No
women	over 65	Podlaskie	Yes	No	No	No	No	No	No	No
men	over 65	Podlaskie	No	No	No	No	No	No	No	No
men	over 65	Podlaskie	No	No	No	No	No	No	No	No
women	over 65	Pomerania	Yes	Yes	No	No	No	No	No	No
women	over 65	Pomerania	No	No	No	No	No	No	No	No
women	over 65	Pomerania	No	Yes	No	No	No	No	No	No
men	over 65	Pomerania	Yes	Yes	Yes	No	No	Yes	No	Yes
men	over 65	Pomerania	No	No	No	No	No	No	No	No
women	over 65	Silesia	No	No	No	No	No	No	No	No
women	over 65	Silesia	No	No	No	No	No	No	No	No
women	over 65	Silesia	No	No	No	No	No	No	No	No
women	over 65	Silesia	Yes	No	No	No	No	No	No	No
women	over 65	Silesia	No	No	No	No	No	No	No	No
women	over 65	Silesia	Yes	No	No	No	No	Yes	No	Yes
women	over 65	Silesia	No	No	No	No	No	No	No	No
women	over 65	Silesia	No	No	No	No	No	No	No	No
men	over 65	Silesia	Yes	No	No	No	No	No	No	No
men	over 65	Silesia	No	No	No	No	No	No	No	No
men	over 65	Silesia	Yes	No	Yes	No	No	Yes	No	No
men	over 65	Silesia	No	No	No	No	No	No	No	No
men	over 65	Silesia	Yes	Yes	No	No	No	Yes	No	No
women	over 65	Świętokrzyskie	No	No	No	No	No	No	No	No
women	over 65	Świętokrzyskie	No	No	No	No	No	No	No	No
women	over 65	Świętokrzyskie	No	Yes	No	No	No	No	No	No
women	over 65	Świętokrzyskie	No	No	No	No	No	No	No	No
women	over 65	Warmian-Masurian	Yes	No	No	No	No	No	No	No
men	over 65	Warmian-Masurian	Yes	No	No	No	No	No	No	No
women	over 65	Greater Poland	No	No	No	No	No	No	No	No
women	over 65	Greater Poland	No	No	No	No	No	No	No	No
women	over 65	Greater Poland	No	No	No	No	No	No	No	No
women	over 65	Greater Poland	No	No	No	No	No	No	No	No
women	over 65	Greater Poland	No	No	No	No	No	No	No	No
women	over 65	Greater Poland	No	No	No	No	No	No	No	No
men	over 65	Greater Poland	Yes	Yes	No	No	No	No	No	No
women	over 65	West Pomerania	No	Yes	No	No	No	No	No	No
women	over 65	West Pomerania	No	No	No	No	No	No	No	No
men	over 65	West Pomerania	Yes	Yes	No	No	No	Yes	No	No
men	over 65	West Pomerania	Yes	Yes	No	No	No	No	No	No
women	60-64	Lower Silesia	Yes	Yes	No	No	No	No	No	No
women	60-64	Lodz	No	No	No	No	No	No	No	No
women	60-64	Masovian	No	No	No	No	No	No	No	No
women	60-64	Masovian	Yes	No	Yes	No	Yes	No	No	No
women	60-64	Masovian	No	Yes	No	No	No	No	No	No
men	60-64	Masovian	Yes	Yes	No	No	No	No	No	No
women	60-64	Opolskie	No	No	No	No	No	No	No	No
women	60-64	Pomerania	No	No	No	No	No	No	No	No
women	60-64	Pomerania	No	Yes	No	No	No	No	No	No
women	60-64	Pomerania	No	No	No	No	No	No	No	No
men	60-64	Pomerania	Yes	Yes	No	No	No	No	No	No
women	60-64	Silesia	No	No	No	No	No	No	No	No
women	60-64	Świętokrzyskie	No	No	No	No	No	No	No	No
women	60-64	Warmian-Masurian	No	No	No	No	No	No	No	No
men	60-64	Warmian-Masurian	No	Yes	No	No	Yes	No	No	No
women	60-64	Greater Poland	Yes	No	No	No	No	Yes	No	No
women	60-64	Greater Poland	No	No	No	No	No	No	No	No
women	60-64	Greater Poland	No	No	No	No	No	No	No	No
women	60-64	West Pomerania	No	No	No	No	No	No	No	No
women	55-59	Lower Silesia	Yes	No	No	No	No	No	No	No
men	55-59	Kuyavian-Pomeranian	Yes	Yes	No	No	No	No	No	No
men	55-59	Lubelskie	No	No	No	No	No	No	No	No
men	55-59	Lubelskie	Yes	No	No	No	No	No	No	No
women	55-59	Lubuskie	Yes	No	No	No	No	No	No	No
women	55-59	Lodz	No	No	No	No	Yes	No	No	No
women	55-59	Malopolskie	No	No	No	No	No	No	No	No
women	55-59	Masovian	No	No	No	No	No	No	No	No
women	55-59	Opolskie	No	No	No	No	No	No	No	No
women	55-59	Silesia	Yes	Yes	No	No	No	Yes	No	No
men	55-59	Silesia	Yes	Yes	Yes	No	Yes	Yes	No	No
men	55-59	Silesia	No	No	No	No	No	No	No	No
women	55-59	Greater Poland	No	No	No	No	No	No	No	No
women	55-59	Greater Poland	No	No	No	No	No	No	No	No
women	50-54	Lodz	No	No	No	No	No	No	No	No
men	50-54	Lodz	Yes	Yes	Yes	No	No	No	No	No
women	50-54	Malopolskie	No	No	No	No	No	No	No	No
men	50-54	Subcarpathian	Yes	Yes	No	No	No	No	No	No
men	50-54	Pomerania	Yes	No	No	No	No	No	No	No
men	50-54	Warmian-Masurian	No	No	No	No	No	No	No	No
women	45-49	Lubelskie	No	No	No	No	No	No	No	No
women	45-49	Malopolskie	No	No	No	No	No	No	No	No
women	45-49	Świętokrzyskie	No	No	No	No	No	No	No	No
women	40-44	Lower Silesia	No	Yes	No	No	No	No	No	No
women	40-44	Lodz	No	No	No	No	No	No	No	No
women	40-44	Lodz	Yes	No	No	No	No	Yes	No	No
men	40-44	Lodz	No	No	No	No	No	No	No	No
women	35-39	Świętokrzyskie	No	No	No	No	No	No	No	No
men	over 65	Warmian-Masurian	Yes	No	No	No	No	Yes	No	No
women	60-64	Silesia	No	No	No	No	No	No	No	No
women	55-59	Kuyavian-Pomeranian	No	No	No	No	No	No	No	No
men	55-59	Opolskie	No	No	No	No	No	No	No	No
women	55-59	Podlaskie	No	No	No	No	No	No	No	No
women	55-59	Silesia	No	No	No	No	No	No	No	No
men	55-59	Silesia	Yes	Yes	No	No	No	Yes	No	No
men	55-59	Świętokrzyskie	Yes	Yes	Yes	No	No	No	No	No
women	55-59	West Pomerania	Yes	Yes	No	No	No	No	No	No
women	50-54	Lubelskie	No	Yes	No	No	No	No	No	No
women	50-54	Lubelskie	No	No	No	No	No	No	No	No
women	50-54	Lubuskie	Yes	Yes	No	No	No	No	No	No
women	50-54	Silesia	No	No	No	No	No	No	No	No
men	50-54	Warmian-Masurian	No	No	No	No	No	No	No	No
women	50-54	Greater Poland	Yes	Yes	Yes	No	Yes	Yes	No	No
men	45-49	Subcarpathian	No	No	No	No	No	No	No	No
women	45-49	West Pomerania	Yes	Yes	No	No	No	No	No	No
women	45-49	West Pomerania	Yes	Yes	No	No	No	No	No	No
women	40-44	Malopolskie	Yes	No	No	No	No	No	No	No
women	40-44	Masovian	Yes	Yes	No	No	No	No	No	No
women	40-44	Subcarpathian	No	Yes	No	No	No	No	No	No
women	40-44	Silesia	Yes	Yes	No	No	No	No	No	Yes
men	40-44	Silesia	No	No	Yes	No	No	No	No	No
women	35-39	Malopolskie	Yes	Yes	No	No	No	No	No	No
women	35-39	Greater Poland	Yes	Yes	No	No	Yes	No	No	Yes
women	30-34	Lower Silesia	Yes	Yes	No	No	No	No	No	No
men	30-34	Lower Silesia	Yes	Yes	No	No	No	No	No	No
women	30-34	Malopolskie	No	Yes	No	No	No	No	No	No
women	30-34	Malopolskie	Yes	Yes	No	No	Yes	No	No	No
women	30-34	Malopolskie	No	Yes	No	No	No	No	No	No
men	30-34	Subcarpathian	Yes	Yes	No	No	Yes	Yes	No	Yes
women	30-34	Podlaskie	Yes	Yes	No	No	No	Yes	No	No
women	30-34	Pomerania	Yes	Yes	No	No	No	No	No	No
women	25-29	Malopolskie	Yes	Yes	No	No	No	No	No	No
women	25-29	Malopolskie	No	Yes	No	No	No	No	No	No
women	25-29	Masovian	Yes	Yes	Yes	No	No	Yes	No	No
women	25-29	Subcarpathian	Yes	Yes	Yes	No	No	No	No	No
women	25-29	Podlaskie	Yes	Yes	No	No	No	No	No	No
women	25-29	Greater Poland	Yes	Yes	No	No	No	No	No	No
women	18-24	Lower Silesia	Yes	Yes	No	No	Yes	Yes	No	No
women	18-24	Kuyavian-Pomeranian	Yes	Yes	No	No	No	Yes	No	No
women	18-24	Lubelskie	Yes	Yes	No	No	No	Yes	Yes	No
women	18-24	Lubelskie	Yes	Yes	No	No	Yes	No	No	No
men	18-24	Lubelskie	No	Yes	No	No	No	No	No	No
men	18-24	Lubuskie	Yes	Yes	No	No	No	Yes	No	No
women	18-24	Lodz	Yes	Yes	No	No	No	No	No	No
men	18-24	Lodz	Yes	Yes	No	No	Yes	No	No	No
men	18-24	Lodz	Yes	Yes	Yes	Yes	Yes	Yes	No	No
men	18-24	Malopolskie	No	Yes	No	No	No	No	No	No
women	18-24	Opolskie	Yes	Yes	Yes	No	Yes	Yes	No	No
women	18-24	Podlaskie	Yes	Yes	No	No	Yes	Yes	No	No
women	18-24	Silesia	Yes	Yes	No	No	No	No	No	No
women	18-24	Silesia	Yes	Yes	No	No	No	No	No	No
women	18-24	Warmian-Masurian	Yes	Yes	No	No	No	No	No	No
men	18-24	Greater Poland	No	No	No	No	No	No	No	No
men	55-59	Lower Silesia	No	No	No	No	No	No	No	No
women	50-54	Silesia	No	No	No	No	No	No	No	No
women	35-39	Masovian	No	Yes	No	No	No	No	No	No
men	30-34	Kuyavian-Pomeranian	No	Yes	No	No	No	No	No	No
women	30-34	Opolskie	Yes	Yes	No	No	No	Yes	No	No
women	30-34	Świętokrzyskie	No	No	No	No	No	Yes	No	No
men	30-34	Świętokrzyskie	No	No	No	No	No	Yes	No	No
women	18-24	Subcarpathian	Yes	Yes	No	No	No	No	No	No
men	18-24	Subcarpathian	Yes	Yes	No	No	No	Yes	Yes	No
women	60-64	Masovian	Yes	Yes	No	No	No	No	No	No
men	45-49	Masovian	Yes	Yes	Yes	No	Yes	Yes	Yes	No
women	45-49	Greater Poland	Yes	Yes	No	No	No	Yes	No	No
men	40-44	Lower Silesia	Yes	Yes	No	No	Yes	No	No	No
women	40-44	Masovian	Yes	Yes	Yes	No	Yes	Yes	No	No
women	40-44	Silesia	Yes	Yes	No	No	Yes	Yes	No	No
women	40-44	Świętokrzyskie	Yes	Yes	No	No	No	No	No	No
women	35-39	Kuyavian-Pomeranian	Yes	No	No	No	No	No	No	No
women	35-39	Pomerania	Yes	Yes	No	No	Yes	No	Yes	No
men	35-39	Silesia	Yes	Yes	No	No	Yes	Yes	No	No
women	35-39	Warmian-Masurian	Yes	Yes	No	No	No	Yes	No	No
women	35-39	Warmian-Masurian	Yes	Yes	No	No	No	Yes	No	No
women	30-34	Kuyavian-Pomeranian	Yes	Yes	No	No	Yes	No	No	No
women	30-34	Kuyavian-Pomeranian	Yes	Yes	No	No	Yes	No	No	No
men	30-34	Masovian	Yes	Yes	No	No	No	No	No	No
women	25-29	Lower Silesia	Yes	No	No	No	No	No	Yes	No
men	25-29	Lubuskie	Yes	Yes	No	No	No	Yes	No	No
women	25-29	Masovian	Yes	Yes	No	No	No	Yes	No	No
men	25-29	Opolskie	Yes	Yes	No	No	No	Yes	No	No
men	25-29	Subcarpathian	Yes	Yes	No	No	No	No	No	No
men	25-29	Świętokrzyskie	Yes	Yes	No	No	No	Yes	No	No
women	18-24	Lower Silesia	Yes	Yes	No	No	No	No	No	No
women	18-24	Lubuskie	Yes	Yes	No	No	No	No	No	No
men	18-24	Lubuskie	Yes	Yes	No	No	No	No	Yes	Yes
women	18-24	Masovian	Yes	Yes	Yes	No	No	Yes	Yes	No
men	55-59	Lubelskie	No	No	No	No	No	No	No	No
men	45-49	Lubelskie	Yes	Yes	Yes	No	No	No	No	No
men	40-44	Pomerania	Yes	Yes	No	No	No	Yes	No	No
men	over 65	Masovian	Yes	No	No	No	No	Yes	No	Yes
men	60-64	Silesia	No	No	No	No	No	No	No	No
men	60-64	West Pomerania	Yes	Yes	Yes	No	No	No	No	No
men	55-59	Malopolskie	No	No	No	No	No	No	No	No
women	55-59	Masovian	Yes	No	No	No	No	No	No	No
women	55-59	Masovian	No	No	No	No	No	No	No	No
women	55-59	Masovian	Yes	Yes	No	No	No	No	No	Yes
men	55-59	Masovian	Yes	Yes	No	No	Yes	Yes	Yes	No
men	55-59	Pomerania	Yes	Yes	No	No	No	No	No	No
men	55-59	Silesia	Yes	Yes	No	No	No	Yes	No	No
women	55-59	Świętokrzyskie	Yes	Yes	No	No	No	Yes	No	No
women	55-59	Warmian-Masurian	Yes	Yes	No	Yes	No	Yes	No	No
men	55-59	Warmian-Masurian	No	No	No	No	No	No	No	No
women	55-59	Greater Poland	Yes	Yes	No	Yes	Yes	Yes	No	No
men	55-59	Greater Poland	No	No	No	No	No	No	No	No
women	50-54	Lower Silesia	Yes	No	No	No	No	No	No	No
men	50-54	Lower Silesia	Yes	Yes	Yes	No	Yes	Yes	No	No
women	50-54	Kuyavian-Pomeranian	Yes	Yes	No	No	No	No	No	No
men	50-54	Lubelskie	Yes	Yes	No	No	No	No	No	No
women	50-54	Lodz	Yes	Yes	No	No	No	No	No	No
women	50-54	Malopolskie	No	No	No	No	No	No	No	No
women	50-54	Masovian	Yes	Yes	No	No	No	No	No	No
women	50-54	Masovian	Yes	Yes	No	No	No	No	No	No
women	50-54	Masovian	No	No	No	No	No	No	No	No
women	50-54	Opolskie	Yes	Yes	No	No	No	No	No	No
men	50-54	Subcarpathian	No	Yes	No	No	No	No	No	No
men	50-54	Podlaskie	Yes	Yes	No	No	Yes	No	No	No
men	50-54	Pomerania	Yes	Yes	Yes	No	No	Yes	No	No
women	50-54	Silesia	No	Yes	No	No	No	No	No	No
women	50-54	Silesia	No	No	No	No	No	No	No	No
men	50-54	Silesia	Yes	Yes	No	No	Yes	Yes	No	Yes
men	50-54	Świętokrzyskie	Yes	Yes	Yes	No	No	No	No	No
women	50-54	Greater Poland	Yes	Yes	No	No	No	No	No	No
men	50-54	Greater Poland	No	No	No	No	No	No	No	No
women	45-49	Lower Silesia	Yes	Yes	Yes	No	No	No	No	No
women	45-49	Kuyavian-Pomeranian	Yes	Yes	No	No	No	Yes	No	No
men	45-49	Kuyavian-Pomeranian	Yes	Yes	No	No	No	No	No	No
women	45-49	Lubelskie	No	Yes	No	No	No	No	No	No
women	45-49	Lubuskie	Yes	Yes	No	No	No	Yes	No	No
men	45-49	Lubuskie	No	No	No	No	No	No	No	No
women	45-49	Malopolskie	Yes	Yes	No	No	No	No	No	No
men	45-49	Malopolskie	Yes	Yes	No	No	No	Yes	No	No
women	45-49	Masovian	Yes	Yes	No	No	No	Yes	No	Yes
women	45-49	Masovian	Yes	No	No	No	Yes	Yes	No	No
women	45-49	Masovian	Yes	Yes	No	No	No	No	Yes	No
women	45-49	Masovian	Yes	Yes	No	No	No	No	No	No
men	45-49	Masovian	Yes	Yes	No	No	No	No	No	No
men	45-49	Masovian	Yes	Yes	No	No	No	Yes	Yes	No
women	45-49	Subcarpathian	No	Yes	No	No	Yes	Yes	No	No
men	45-49	Podlaskie	No	No	No	No	No	No	No	No
women	45-49	Pomerania	Yes	Yes	No	No	No	Yes	No	No
men	45-49	Pomerania	Yes	Yes	Yes	No	No	Yes	Yes	No
women	45-49	Silesia	Yes	Yes	No	No	No	No	No	No
women	45-49	Silesia	Yes	Yes	No	No	No	No	No	No
men	45-49	Silesia	Yes	Yes	No	No	Yes	Yes	Yes	No
men	45-49	Warmian-Masurian	Yes	Yes	No	No	No	No	No	No
men	45-49	Greater Poland	Yes	Yes	No	No	No	No	No	No
men	45-49	Greater Poland	Yes	Yes	No	No	No	Yes	No	No
men	40-44	Lower Silesia	Yes	Yes	No	No	No	Yes	No	No
men	40-44	Lower Silesia	Yes	Yes	No	No	Yes	Yes	No	No
women	40-44	Kuyavian-Pomeranian	Yes	Yes	No	No	No	No	No	No
men	40-44	Kuyavian-Pomeranian	Yes	Yes	No	No	No	No	No	No
women	40-44	Lubelskie	Yes	No	No	No	No	No	No	No
women	40-44	Lubelskie	No	No	No	No	No	No	No	No
men	40-44	Lubelskie	No	Yes	No	No	No	No	No	No
women	40-44	Lodz	Yes	Yes	No	No	No	No	No	No
men	40-44	Malopolskie	Yes	Yes	No	No	No	No	No	No
men	40-44	Malopolskie	Yes	Yes	No	Yes	No	No	No	No
men	40-44	Malopolskie	Yes	Yes	No	No	No	No	No	No
women	40-44	Masovian	Yes	Yes	No	No	No	No	No	No
men	40-44	Masovian	Yes	Yes	No	No	No	Yes	Yes	No
women	40-44	Subcarpathian	Yes	Yes	No	No	Yes	No	No	No
men	40-44	Subcarpathian	Yes	Yes	No	No	No	No	No	No
men	40-44	Subcarpathian	Yes	Yes	No	No	No	No	Yes	No
women	40-44	Pomerania	Yes	Yes	Yes	No	Yes	No	No	No
women	40-44	Pomerania	Yes	Yes	No	No	Yes	Yes	Yes	No
men	40-44	Pomerania	No	Yes	No	No	No	No	No	No
women	40-44	Silesia	No	Yes	No	No	No	No	No	No
men	40-44	Silesia	Yes	Yes	No	No	No	No	No	No
men	40-44	Silesia	Yes	Yes	No	No	No	No	No	No
men	40-44	Warmian-Masurian	Yes	Yes	No	No	No	Yes	Yes	No
women	40-44	Greater Poland	No	No	No	No	No	No	No	No
women	40-44	Greater Poland	No	Yes	Yes	No	No	Yes	No	No
men	40-44	Greater Poland	Yes	Yes	No	No	No	No	No	No
women	40-44	West Pomerania	No	Yes	No	No	No	No	No	No
women	40-44	West Pomerania	Yes	Yes	No	No	No	Yes	No	No
men	40-44	West Pomerania	No	Yes	Yes	No	No	Yes	No	No
women	35-39	Lower Silesia	Yes	Yes	Yes	No	Yes	No	No	No
women	35-39	Kuyavian-Pomeranian	Yes	Yes	No	No	No	No	No	No
men	35-39	Kuyavian-Pomeranian	Yes	Yes	No	No	No	No	No	No
women	35-39	Lubelskie	Yes	Yes	No	No	No	No	No	No
men	35-39	Lubelskie	No	No	No	No	No	No	No	No
men	35-39	Lubelskie	No	No	No	No	No	No	No	No
women	35-39	Lubuskie	No	No	No	No	No	No	No	No
women	35-39	Lodz	No	No	No	No	No	No	No	No
women	35-39	Lodz	No	Yes	No	No	No	Yes	No	No
men	35-39	Lodz	Yes	Yes	Yes	No	No	Yes	No	No
women	35-39	Malopolskie	Yes	Yes	No	No	No	No	No	No
men	35-39	Masovian	Yes	Yes	No	No	No	No	No	No
women	35-39	Subcarpathian	Yes	Yes	No	No	No	No	No	No
men	35-39	Subcarpathian	Yes	Yes	Yes	Yes	Yes	Yes	Yes	Yes
men	35-39	Subcarpathian	Yes	Yes	No	No	Yes	No	No	No
women	35-39	Pomerania	Yes	Yes	Yes	No	Yes	No	No	No
men	35-39	Pomerania	Yes	Yes	Yes	No	No	Yes	Yes	No
men	35-39	Pomerania	Yes	Yes	Yes	No	No	Yes	Yes	No
women	35-39	Silesia	No	Yes	No	No	No	No	No	No
men	35-39	Silesia	Yes	Yes	No	No	No	No	No	No
men	35-39	Świętokrzyskie	Yes	Yes	No	No	No	No	No	No
men	35-39	Świętokrzyskie	Yes	Yes	No	No	No	No	No	No
men	35-39	Warmian-Masurian	Yes	Yes	No	No	No	No	No	No
women	35-39	Greater Poland	Yes	Yes	Yes	No	Yes	Yes	Yes	No
women	35-39	Greater Poland	Yes	Yes	No	No	No	No	No	No
men	35-39	Greater Poland	Yes	Yes	No	No	No	No	Yes	No
men	35-39	Greater Poland	Yes	Yes	Yes	No	Yes	Yes	Yes	No
women	35-39	West Pomerania	Yes	No	No	No	No	No	No	No
women	30-34	Lower Silesia	Yes	Yes	No	No	No	Yes	No	No
women	30-34	Lower Silesia	No	Yes	No	No	No	No	No	No
women	30-34	Lubelskie	Yes	Yes	No	No	Yes	Yes	No	No
women	30-34	Lubuskie	Yes	Yes	No	No	No	Yes	No	No
women	30-34	Lubuskie	Yes	Yes	No	No	No	No	No	No
women	30-34	Lodz	Yes	No	No	No	No	No	No	No
men	30-34	Lodz	Yes	Yes	No	No	Yes	Yes	No	No
women	30-34	Malopolskie	Yes	Yes	No	No	No	No	No	No
women	30-34	Malopolskie	Yes	Yes	No	No	Yes	Yes	No	No
men	30-34	Malopolskie	Yes	Yes	No	No	No	No	No	No
women	30-34	Masovian	Yes	Yes	No	No	Yes	Yes	No	Yes
men	30-34	Masovian	No	Yes	No	No	No	No	No	No
men	30-34	Masovian	Yes	Yes	No	No	Yes	Yes	No	No
women	30-34	Subcarpathian	Yes	Yes	No	No	No	No	No	No
women	30-34	Subcarpathian	Yes	Yes	No	No	No	Yes	No	No
women	30-34	Podlaskie	No	No	No	No	Yes	No	No	No
women	30-34	Pomerania	No	Yes	No	No	No	No	No	No
men	30-34	Pomerania	Yes	Yes	No	No	No	No	No	No
women	30-34	Silesia	Yes	Yes	No	No	No	Yes	No	No
women	30-34	Silesia	Yes	Yes	No	No	No	Yes	No	No
women	30-34	Silesia	Yes	Yes	No	No	No	No	No	No
women	30-34	Silesia	Yes	Yes	No	No	No	No	No	No
women	30-34	Silesia	Yes	No	No	No	No	No	No	No
men	30-34	Silesia	Yes	Yes	No	No	No	No	No	No
women	30-34	Warmian-Masurian	Yes	Yes	No	No	No	No	No	No
women	30-34	Warmian-Masurian	Yes	Yes	No	No	No	No	No	No
women	30-34	Greater Poland	Yes	No	No	No	No	No	No	No
men	30-34	West Pomerania	Yes	Yes	No	No	No	No	No	No
women	25-29	Lower Silesia	Yes	No	No	No	No	Yes	No	Yes
women	25-29	Kuyavian-Pomeranian	Yes	Yes	Yes	No	No	Yes	No	Yes
men	25-29	Kuyavian-Pomeranian	Yes	Yes	No	No	Yes	Yes	No	No
women	25-29	Lubelskie	Yes	Yes	No	No	Yes	No	No	No
women	25-29	Lubelskie	Yes	Yes	No	No	No	Yes	No	No
men	25-29	Lubelskie	Yes	Yes	No	No	Yes	Yes	No	No
women	25-29	Lodz	Yes	Yes	Yes	No	No	No	No	No
men	25-29	Lodz	Yes	Yes	No	No	No	No	No	No
women	25-29	Masovian	Yes	Yes	No	No	Yes	Yes	No	No
men	25-29	Masovian	Yes	No	No	No	No	No	No	No
men	25-29	Masovian	Yes	Yes	No	No	Yes	No	No	Yes
women	25-29	Opolskie	Yes	Yes	No	No	No	No	No	No
men	25-29	Podlaskie	Yes	Yes	No	No	No	No	No	No
men	25-29	Pomerania	Yes	Yes	Yes	No	Yes	Yes	No	No
women	25-29	Silesia	Yes	Yes	No	No	No	No	No	No
women	25-29	Silesia	Yes	Yes	No	No	No	No	No	No
men	25-29	Silesia	Yes	Yes	Yes	No	Yes	Yes	No	No
women	25-29	Świętokrzyskie	Yes	Yes	No	No	Yes	Yes	No	No
men	25-29	Warmian-Masurian	Yes	Yes	No	No	No	No	No	No
women	25-29	Greater Poland	Yes	Yes	No	No	Yes	Yes	No	No
men	25-29	Greater Poland	Yes	Yes	No	No	No	No	Yes	No
men	25-29	Greater Poland	Yes	Yes	No	No	Yes	No	No	No
women	18-24	Lower Silesia	No	No	No	No	No	No	No	No
women	18-24	Kuyavian-Pomeranian	Yes	Yes	Yes	No	Yes	No	Yes	Yes
men	18-24	Kuyavian-Pomeranian	Yes	Yes	No	No	No	No	No	Yes
men	18-24	Lubelskie	Yes	Yes	Yes	Yes	Yes	Yes	No	No
men	18-24	Lubelskie	Yes	Yes	Yes	No	No	Yes	No	No
women	18-24	Malopolskie	Yes	Yes	No	No	Yes	Yes	No	No
men	18-24	Malopolskie	Yes	Yes	No	No	Yes	Yes	No	No
women	18-24	Masovian	Yes	Yes	No	No	No	Yes	No	No
men	18-24	Masovian	Yes	Yes	No	No	Yes	Yes	Yes	No
women	18-24	Opolskie	Yes	Yes	No	No	No	Yes	No	Yes
men	18-24	Opolskie	Yes	Yes	Yes	No	Yes	No	No	No
women	18-24	Subcarpathian	Yes	Yes	No	No	No	No	No	No
women	18-24	Subcarpathian	Yes	Yes	No	No	No	No	No	No
men	18-24	Subcarpathian	Yes	Yes	No	No	No	No	No	No
men	18-24	Subcarpathian	Yes	Yes	No	No	No	No	No	No
men	18-24	Pomerania	Yes	No	No	No	No	Yes	No	No
women	18-24	Silesia	Yes	Yes	No	No	Yes	Yes	No	No
men	18-24	Świętokrzyskie	Yes	Yes	No	No	Yes	No	Yes	No
women	18-24	Greater Poland	Yes	Yes	No	No	Yes	No	No	No
men	18-24	Greater Poland	No	Yes	No	No	Yes	No	No	No
men	18-24	Greater Poland	Yes	Yes	No	No	Yes	No	Yes	Yes
women	18-24	West Pomerania	Yes	Yes	No	No	Yes	No	No	No
women	18-24	West Pomerania	Yes	Yes	No	No	Yes	Yes	No	No
men	18-24	West Pomerania	Yes	Yes	No	No	No	No	No	No
women	over 65	Masovian	No	No	No	No	No	No	No	No
men	over 65	Masovian	Yes	No	No	No	No	No	No	No
men	over 65	Masovian	Yes	No	No	No	No	No	No	No
men	over 65	Greater Poland	No	Yes	No	No	No	No	Yes	No
men	60-64	Kuyavian-Pomeranian	Yes	No	No	No	No	No	No	No
men	60-64	Lubelskie	Yes	No	No	No	Yes	Yes	No	No
men	60-64	Lubuskie	No	No	No	No	No	No	No	No
men	60-64	Subcarpathian	Yes	Yes	No	No	No	No	No	No
men	60-64	Podlaskie	Yes	No	No	No	No	No	No	No
men	55-59	Lower Silesia	Yes	No	Yes	No	Yes	Yes	No	Yes
women	55-59	Kuyavian-Pomeranian	Yes	Yes	Yes	Yes	No	Yes	No	No
men	55-59	Kuyavian-Pomeranian	Yes	Yes	No	No	No	No	No	No
women	55-59	Lubelskie	Yes	Yes	No	No	No	Yes	No	No
women	55-59	Lubelskie	Yes	Yes	No	No	No	No	No	No
men	55-59	Lubuskie	No	No	No	No	No	No	No	No
men	55-59	Lodz	No	No	No	No	No	No	No	No
men	55-59	Malopolskie	No	No	No	No	No	No	No	No
women	55-59	Masovian	Yes	No	No	No	No	No	No	No
men	55-59	Masovian	No	Yes	No	No	No	No	No	No
men	55-59	Subcarpathian	Yes	Yes	No	No	No	No	No	No
men	55-59	Podlaskie	No	Yes	No	No	No	No	No	No
women	55-59	Pomerania	No	Yes	No	No	No	No	No	No
women	55-59	Pomerania	No	No	No	No	No	No	No	No
men	55-59	Pomerania	No	No	No	No	No	No	No	No
women	55-59	Silesia	Yes	Yes	No	No	No	Yes	No	No
men	55-59	Silesia	Yes	Yes	No	No	Yes	Yes	No	No
men	55-59	Silesia	Yes	Yes	No	No	Yes	Yes	No	No
women	55-59	Świętokrzyskie	Yes	Yes	No	No	No	No	No	No
men	55-59	Świętokrzyskie	Yes	No	No	No	No	Yes	No	No
men	55-59	Warmian-Masurian	Yes	Yes	No	No	Yes	Yes	No	No
men	55-59	Greater Poland	Yes	Yes	No	No	No	Yes	No	No
men	55-59	Greater Poland	Yes	Yes	No	No	No	No	No	No
women	50-54	Lower Silesia	Yes	Yes	Yes	No	No	No	No	No
men	50-54	Lubuskie	Yes	Yes	No	No	No	No	No	No
women	50-54	Malopolskie	No	No	No	No	No	No	No	No
men	50-54	Malopolskie	Yes	Yes	No	No	No	Yes	No	No
women	50-54	Masovian	Yes	Yes	Yes	No	Yes	Yes	No	Yes
men	50-54	Masovian	No	Yes	No	No	No	No	No	No
men	50-54	Masovian	Yes	Yes	No	No	No	Yes	Yes	Yes
men	50-54	Opolskie	Yes	Yes	No	No	No	No	No	No
women	50-54	Subcarpathian	Yes	Yes	Yes	No	No	Yes	No	Yes
women	50-54	Pomerania	Yes	Yes	No	No	No	No	No	No
women	50-54	Silesia	Yes	Yes	No	No	No	No	No	No
men	50-54	Silesia	Yes	Yes	No	No	No	No	No	No
men	50-54	Silesia	Yes	Yes	Yes	Yes	Yes	No	No	No
men	50-54	Silesia	No	Yes	No	No	No	No	No	No
women	50-54	Greater Poland	No	Yes	No	No	No	No	No	No
men	50-54	Greater Poland	No	Yes	No	No	No	No	No	No
women	50-54	West Pomerania	Yes	Yes	No	No	No	Yes	No	No
women	50-54	West Pomerania	No	No	No	No	No	No	No	No
men	45-49	Kuyavian-Pomeranian	No	Yes	Yes	No	No	No	No	No
women	45-49	Lodz	No	No	No	No	No	No	No	No
women	45-49	Lodz	No	Yes	No	No	No	No	No	No
men	45-49	Lodz	Yes	Yes	No	No	No	Yes	No	No
men	45-49	Malopolskie	Yes	Yes	No	No	Yes	No	No	No
men	45-49	Masovian	Yes	Yes	Yes	No	No	Yes	No	Yes
men	45-49	Masovian	Yes	Yes	No	No	No	No	No	No
women	45-49	Opolskie	No	No	No	No	No	No	No	No
men	45-49	Opolskie	Yes	Yes	No	No	No	No	No	No
women	45-49	Subcarpathian	No	Yes	No	No	No	No	No	No
women	45-49	Podlaskie	No	No	No	No	No	No	No	No
women	45-49	Pomerania	Yes	Yes	No	No	Yes	Yes	No	No
men	45-49	Pomerania	No	No	No	No	No	No	No	No
women	45-49	Silesia	Yes	Yes	Yes	No	No	Yes	No	No
women	45-49	Silesia	No	Yes	No	No	No	No	No	No
women	45-49	Silesia	Yes	Yes	No	No	Yes	No	No	No
men	45-49	Silesia	Yes	No	No	No	No	No	No	No
men	45-49	Silesia	Yes	Yes	No	No	Yes	Yes	Yes	No
men	45-49	Świętokrzyskie	Yes	Yes	No	No	No	No	No	No
women	45-49	Greater Poland	Yes	Yes	Yes	No	No	No	Yes	No
women	45-49	Greater Poland	Yes	Yes	No	No	No	No	No	No
men	45-49	West Pomerania	Yes	Yes	No	No	No	Yes	No	No
women	40-44	Kuyavian-Pomeranian	Yes	Yes	No	No	No	No	No	No
men	40-44	Kuyavian-Pomeranian	Yes	Yes	No	No	No	No	No	No
men	40-44	Lubelskie	Yes	Yes	Yes	No	No	Yes	No	No
men	40-44	Lubuskie	Yes	No	No	No	No	No	No	No
men	40-44	Lodz	Yes	Yes	No	No	No	Yes	No	No
men	40-44	Lodz	Yes	Yes	No	Yes	Yes	Yes	Yes	No
women	40-44	Malopolskie	Yes	No	No	No	No	No	No	No
women	40-44	Masovian	Yes	Yes	No	No	No	No	No	No
women	40-44	Masovian	Yes	Yes	No	No	No	No	No	No
men	40-44	Masovian	No	Yes	No	No	No	No	No	No
men	40-44	Masovian	Yes	Yes	No	No	No	No	No	No
men	40-44	Masovian	Yes	Yes	No	No	Yes	Yes	No	No
men	40-44	Masovian	Yes	Yes	Yes	No	Yes	Yes	No	No
men	40-44	Masovian	Yes	Yes	No	No	No	No	No	No
women	40-44	Opolskie	Yes	No	No	No	No	No	No	No
men	40-44	Opolskie	Yes	Yes	No	No	No	Yes	No	No
women	40-44	Podlaskie	No	No	No	No	No	No	No	No
men	40-44	Podlaskie	Yes	Yes	Yes	No	No	No	No	No
men	40-44	Pomerania	Yes	Yes	No	No	No	No	No	No
women	40-44	Silesia	Yes	Yes	Yes	No	No	Yes	No	No
men	40-44	Silesia	Yes	Yes	Yes	Yes	Yes	Yes	Yes	Yes
men	40-44	Warmian-Masurian	Yes	Yes	Yes	No	No	No	No	Yes
men	40-44	Greater Poland	Yes	Yes	No	No	Yes	Yes	Yes	No
men	40-44	Greater Poland	Yes	Yes	No	No	Yes	Yes	Yes	No
men	40-44	West Pomerania	Yes	Yes	No	No	No	No	No	No
women	35-39	Lower Silesia	Yes	Yes	No	No	No	No	No	No
women	35-39	Lower Silesia	Yes	Yes	Yes	No	No	Yes	No	Yes
men	35-39	Lower Silesia	Yes	Yes	Yes	No	Yes	Yes	Yes	Yes
men	35-39	Lower Silesia	Yes	Yes	No	No	No	No	No	No
women	35-39	Kuyavian-Pomeranian	No	Yes	Yes	No	No	No	No	No
women	35-39	Lubelskie	Yes	No	No	No	No	No	No	No
men	35-39	Lubuskie	Yes	Yes	No	No	No	Yes	No	No
women	35-39	Lodz	No	No	No	No	No	No	No	No
men	35-39	Lodz	Yes	Yes	No	No	Yes	Yes	No	No
men	35-39	Lodz	Yes	Yes	No	Yes	No	No	No	No
women	35-39	Malopolskie	No	Yes	Yes	No	No	No	No	No
men	35-39	Malopolskie	Yes	Yes	No	No	No	Yes	No	No
men	35-39	Malopolskie	Yes	Yes	No	No	Yes	No	No	No
women	35-39	Masovian	Yes	Yes	No	No	No	No	No	No
women	35-39	Masovian	Yes	Yes	No	No	No	No	No	No
women	35-39	Masovian	Yes	Yes	No	No	No	No	No	No
women	35-39	Masovian	Yes	Yes	No	No	Yes	Yes	No	No
men	35-39	Masovian	Yes	Yes	No	No	No	No	No	No
men	35-39	Masovian	Yes	Yes	No	No	No	No	No	No
men	35-39	Masovian	Yes	Yes	No	Yes	Yes	Yes	Yes	No
men	35-39	Masovian	Yes	Yes	Yes	No	No	Yes	No	No
women	35-39	Opolskie	Yes	Yes	No	No	No	No	No	No
men	35-39	Opolskie	Yes	Yes	No	No	No	No	No	No
women	35-39	Subcarpathian	Yes	Yes	Yes	Yes	Yes	Yes	Yes	No
women	35-39	Subcarpathian	Yes	Yes	No	No	No	No	No	No
men	35-39	Subcarpathian	Yes	Yes	Yes	No	No	Yes	No	No
men	35-39	Podlaskie	Yes	Yes	No	No	Yes	No	No	No
women	35-39	Pomerania	Yes	Yes	Yes	No	Yes	Yes	No	No
women	35-39	Silesia	Yes	Yes	No	No	No	Yes	No	No
women	35-39	Silesia	Yes	Yes	No	No	No	No	No	No
women	35-39	Silesia	Yes	Yes	No	No	No	Yes	No	No
men	35-39	Silesia	Yes	Yes	No	No	Yes	Yes	No	No
men	35-39	Silesia	Yes	Yes	Yes	No	No	No	No	No
men	35-39	Warmian-Masurian	Yes	Yes	No	Yes	Yes	Yes	Yes	No
women	35-39	Greater Poland	Yes	Yes	No	No	No	No	No	No
men	35-39	Greater Poland	Yes	Yes	No	No	Yes	Yes	No	Yes
men	35-39	Greater Poland	Yes	Yes	No	No	No	Yes	No	No
men	35-39	Greater Poland	Yes	Yes	Yes	No	Yes	No	Yes	No
women	35-39	West Pomerania	Yes	Yes	No	No	No	No	No	No
men	35-39	West Pomerania	Yes	Yes	No	No	Yes	No	Yes	No
men	30-34	Lower Silesia	Yes	Yes	Yes	No	No	Yes	Yes	Yes
men	30-34	Kuyavian-Pomeranian	Yes	Yes	Yes	No	No	Yes	Yes	Yes
men	30-34	Kuyavian-Pomeranian	Yes	Yes	Yes	No	No	No	No	No
women	30-34	Lubelskie	Yes	Yes	No	No	No	Yes	Yes	No
women	30-34	Lubelskie	Yes	Yes	Yes	No	Yes	No	No	No
men	30-34	Lubuskie	Yes	Yes	No	No	No	Yes	No	No
men	30-34	Lubuskie	Yes	Yes	No	No	Yes	No	No	No
women	30-34	Lodz	No	No	No	No	No	Yes	No	No
women	30-34	Lodz	Yes	Yes	No	No	No	No	No	No
men	30-34	Lodz	Yes	Yes	No	No	No	No	Yes	No
men	30-34	Malopolskie	Yes	Yes	No	No	No	Yes	No	No
women	30-34	Masovian	No	No	No	No	No	No	No	No
women	30-34	Masovian	Yes	Yes	No	No	No	Yes	No	No
women	30-34	Masovian	Yes	Yes	No	No	No	No	No	No
women	30-34	Masovian	Yes	No	No	No	No	Yes	No	No
men	30-34	Masovian	Yes	Yes	Yes	No	No	No	No	No
men	30-34	Masovian	Yes	Yes	No	No	No	Yes	No	Yes
women	30-34	Opolskie	Yes	Yes	No	No	No	No	No	No
women	30-34	Subcarpathian	No	No	No	No	No	No	No	No
men	30-34	Subcarpathian	Yes	Yes	No	No	No	No	No	No
men	30-34	Subcarpathian	Yes	Yes	Yes	No	No	Yes	No	No
men	30-34	Podlaskie	Yes	Yes	No	No	No	Yes	No	No
women	30-34	Pomerania	Yes	Yes	No	Yes	No	Yes	Yes	No
men	30-34	Pomerania	Yes	Yes	No	No	No	No	No	No
men	30-34	Pomerania	Yes	Yes	No	No	No	No	No	No
women	30-34	Silesia	Yes	Yes	No	No	No	No	No	No
men	30-34	Silesia	Yes	Yes	Yes	No	No	No	Yes	Yes
men	30-34	Silesia	Yes	Yes	No	No	Yes	Yes	Yes	Yes
men	30-34	Silesia	Yes	Yes	No	No	No	No	No	No
men	30-34	Silesia	Yes	Yes	No	No	No	Yes	Yes	No
men	30-34	Silesia	Yes	Yes	No	No	No	Yes	Yes	No
men	30-34	Świętokrzyskie	Yes	Yes	No	No	No	No	No	No
men	30-34	Warmian-Masurian	No	Yes	No	No	No	No	No	No
men	30-34	Warmian-Masurian	No	Yes	No	No	No	No	No	No
women	30-34	Greater Poland	Yes	Yes	No	No	Yes	Yes	No	Yes
women	30-34	Greater Poland	Yes	Yes	No	No	No	No	No	No
women	30-34	Greater Poland	Yes	Yes	No	No	No	Yes	No	No
men	30-34	Greater Poland	Yes	Yes	No	No	Yes	Yes	Yes	No
men	30-34	Greater Poland	Yes	Yes	No	No	No	Yes	No	No
women	30-34	West Pomerania	Yes	Yes	Yes	No	No	No	No	No
women	30-34	West Pomerania	Yes	Yes	Yes	No	No	No	No	No
men	30-34	West Pomerania	Yes	Yes	Yes	No	No	No	No	No
women	25-29	Lower Silesia	Yes	Yes	No	No	No	No	No	No
women	25-29	Lower Silesia	Yes	Yes	No	No	Yes	Yes	Yes	No
men	25-29	Lower Silesia	Yes	Yes	No	No	No	No	No	No
men	25-29	Lower Silesia	Yes	Yes	No	No	Yes	Yes	No	No
women	25-29	Kuyavian-Pomeranian	Yes	Yes	No	No	No	Yes	No	No
men	25-29	Kuyavian-Pomeranian	Yes	Yes	No	No	No	Yes	Yes	No
women	25-29	Lubelskie	Yes	Yes	No	No	No	No	No	No
men	25-29	Lubelskie	Yes	Yes	No	No	No	Yes	No	No
women	25-29	Lubuskie	Yes	Yes	Yes	No	No	No	No	No
men	25-29	Lodz	Yes	Yes	No	No	No	No	No	No
men	25-29	Lodz	Yes	Yes	No	No	No	No	No	No
women	25-29	Malopolskie	Yes	Yes	No	No	No	No	No	No
men	25-29	Malopolskie	Yes	Yes	No	No	No	No	No	No
men	25-29	Malopolskie	Yes	Yes	No	No	Yes	Yes	No	No
women	25-29	Masovian	Yes	Yes	No	No	No	No	No	No
women	25-29	Masovian	Yes	Yes	No	No	Yes	Yes	No	No
men	25-29	Masovian	Yes	Yes	No	Yes	Yes	No	Yes	No
men	25-29	Masovian	Yes	Yes	Yes	No	No	No	Yes	No
men	25-29	Masovian	Yes	Yes	No	No	No	Yes	No	No
men	25-29	Masovian	Yes	Yes	No	No	Yes	Yes	No	No
women	25-29	Subcarpathian	Yes	Yes	No	No	No	No	No	No
women	25-29	Subcarpathian	Yes	Yes	No	No	Yes	Yes	No	No
men	25-29	Subcarpathian	Yes	Yes	Yes	No	No	No	No	No
women	25-29	Podlaskie	Yes	Yes	No	No	No	No	Yes	No
men	25-29	Podlaskie	Yes	Yes	No	No	No	No	No	No
women	25-29	Pomerania	Yes	Yes	No	No	No	No	No	No
men	25-29	Silesia	Yes	Yes	Yes	No	No	Yes	No	No
men	25-29	Silesia	Yes	Yes	Yes	No	No	Yes	Yes	No
men	25-29	Silesia	Yes	Yes	Yes	No	No	Yes	No	No
men	25-29	Świętokrzyskie	Yes	Yes	No	No	No	No	No	No
men	25-29	Warmian-Masurian	Yes	Yes	No	No	Yes	Yes	Yes	Yes
women	25-29	Greater Poland	Yes	Yes	No	No	No	Yes	No	No
women	25-29	Greater Poland	Yes	Yes	No	No	No	Yes	No	No
men	25-29	Greater Poland	Yes	Yes	No	No	Yes	Yes	No	No
women	25-29	West Pomerania	Yes	Yes	Yes	No	No	Yes	No	No
women	25-29	West Pomerania	Yes	Yes	Yes	No	No	No	No	No
men	25-29	West Pomerania	Yes	Yes	Yes	No	Yes	Yes	No	No
men	25-29	West Pomerania	Yes	Yes	No	No	No	No	No	No
women	18-24	Lubelskie	Yes	Yes	Yes	No	Yes	Yes	No	No
women	18-24	Lubuskie	Yes	Yes	No	No	Yes	Yes	No	No
women	18-24	Lodz	Yes	No	Yes	No	No	Yes	No	Yes
men	18-24	Lodz	Yes	Yes	No	No	Yes	No	No	Yes
women	18-24	Malopolskie	No	Yes	No	No	No	No	No	No
women	18-24	Malopolskie	Yes	Yes	Yes	No	No	No	No	Yes
women	18-24	Malopolskie	Yes	Yes	No	No	Yes	Yes	No	No
women	18-24	Malopolskie	Yes	Yes	No	No	Yes	No	No	No
men	18-24	Malopolskie	Yes	Yes	No	No	No	No	No	No
women	18-24	Masovian	Yes	Yes	No	No	No	Yes	No	No
women	18-24	Masovian	Yes	Yes	No	No	Yes	No	No	No
women	18-24	Masovian	Yes	Yes	No	No	Yes	No	No	No
women	18-24	Masovian	Yes	Yes	No	No	Yes	Yes	Yes	No
men	18-24	Masovian	Yes	Yes	No	No	No	Yes	No	No
men	18-24	Masovian	Yes	Yes	No	No	Yes	Yes	Yes	No
men	18-24	Masovian	Yes	Yes	No	No	No	No	No	No
men	18-24	Opolskie	Yes	Yes	No	No	Yes	No	No	No
men	18-24	Subcarpathian	Yes	Yes	No	No	No	No	No	No
men	18-24	Podlaskie	Yes	Yes	No	No	Yes	Yes	No	No
women	18-24	Pomerania	Yes	Yes	No	No	No	Yes	No	No
men	18-24	Pomerania	Yes	Yes	Yes	No	No	No	No	Yes
men	18-24	Pomerania	Yes	Yes	No	No	Yes	Yes	No	No
women	18-24	Silesia	Yes	Yes	No	No	No	No	No	Yes
women	18-24	Silesia	Yes	Yes	No	No	No	No	No	No
men	18-24	Silesia	Yes	Yes	No	No	No	No	No	No
men	18-24	Silesia	Yes	Yes	No	No	No	No	No	No
men	18-24	Silesia	Yes	Yes	No	No	No	Yes	No	No
men	18-24	Silesia	Yes	Yes	No	No	No	No	No	No
men	18-24	Silesia	Yes	Yes	No	No	No	No	No	No
women	18-24	Świętokrzyskie	Yes	Yes	No	No	Yes	No	No	No
women	18-24	Greater Poland	Yes	Yes	Yes	No	Yes	No	No	No
women	18-24	Greater Poland	Yes	Yes	No	No	No	No	No	No
women	18-24	Greater Poland	Yes	Yes	Yes	No	Yes	No	No	No
women	18-24	Greater Poland	Yes	Yes	No	No	No	No	No	No
men	18-24	Greater Poland	Yes	Yes	No	No	Yes	Yes	No	No
men	18-24	Greater Poland	Yes	Yes	Yes	No	Yes	Yes	Yes	No
men	18-24	West Pomerania	Yes	No	No	No	No	No	No	No
men	18-24	West Pomerania	Yes	Yes	No	No	Yes	No	No	No
women	over 65	Lower Silesia	No	No	No	No	No	No	No	No
women	over 65	Lower Silesia	No	No	No	No	No	No	No	No
women	over 65	Lower Silesia	No	No	No	No	No	No	No	No
women	over 65	Kuyavian-Pomeranian	Yes	Yes	No	No	No	No	No	No
women	over 65	Kuyavian-Pomeranian	No	No	No	No	No	No	No	No
men	over 65	Kuyavian-Pomeranian	No	No	No	No	No	No	No	No
men	over 65	Kuyavian-Pomeranian	No	Yes	No	No	No	No	No	No
men	over 65	Kuyavian-Pomeranian	No	No	No	No	No	No	No	No
women	over 65	Lubelskie	No	No	No	No	No	No	No	No
men	over 65	Lubelskie	Yes	No	No	No	No	No	No	No
women	over 65	Lodz	No	No	No	No	No	No	No	No
women	over 65	Lodz	No	No	No	No	No	No	No	No
women	over 65	Lodz	No	No	No	No	No	No	No	No
women	over 65	Lodz	No	No	No	No	No	No	No	No
women	over 65	Lodz	No	No	No	No	No	No	No	No
women	over 65	Lodz	No	No	No	No	No	No	No	No
women	over 65	Lodz	No	No	No	No	No	No	No	No
women	over 65	Lodz	Yes	Yes	No	No	No	Yes	No	No
women	over 65	Malopolskie	No	No	No	No	No	No	No	No
men	over 65	Malopolskie	Yes	No	No	No	No	Yes	No	No
women	over 65	Masovian	No	No	No	No	No	No	No	No
women	over 65	Masovian	No	No	No	No	No	No	No	No
women	over 65	Opolskie	No	No	No	No	No	No	No	No
women	over 65	Subcarpathian	No	No	No	No	No	No	No	No
women	over 65	Podlaskie	No	No	No	No	No	No	No	No
men	over 65	Silesia	No	Yes	No	No	No	Yes	No	No
women	over 65	Greater Poland	No	No	No	No	No	No	No	No
women	60-64	Lower Silesia	Yes	Yes	No	No	Yes	Yes	No	No
women	60-64	Lower Silesia	No	Yes	No	No	No	No	No	No
women	60-64	Lower Silesia	Yes	Yes	No	No	No	No	No	No
men	60-64	Lower Silesia	Yes	No	No	No	No	Yes	No	No
women	60-64	Kuyavian-Pomeranian	No	No	No	No	No	Yes	No	No
women	60-64	Lubelskie	No	No	No	No	No	No	No	No
women	60-64	Lodz	Yes	Yes	Yes	No	No	Yes	No	No
women	60-64	Malopolskie	No	No	No	No	No	No	No	No
women	60-64	Malopolskie	No	Yes	No	No	No	No	No	No
men	60-64	Malopolskie	No	No	No	No	No	No	No	No
men	60-64	Masovian	Yes	No	No	No	No	Yes	No	No
women	60-64	Subcarpathian	No	Yes	Yes	No	No	No	No	No
women	60-64	Subcarpathian	No	No	No	No	No	No	No	No
women	60-64	Podlaskie	No	Yes	No	No	No	No	No	No
men	60-64	Świętokrzyskie	No	No	No	No	No	No	No	No
men	60-64	Greater Poland	No	No	No	No	No	No	No	No
men	60-64	Greater Poland	No	No	No	No	No	No	No	No
women	55-59	Lower Silesia	Yes	No	No	No	No	No	No	No
men	55-59	Lower Silesia	Yes	No	No	No	No	No	No	No
women	55-59	Kuyavian-Pomeranian	No	No	No	No	No	No	No	No
men	55-59	Lodz	Yes	Yes	No	No	No	No	No	No
women	55-59	Malopolskie	No	No	No	No	No	No	No	No
women	55-59	Malopolskie	Yes	Yes	Yes	Yes	No	No	No	No
men	55-59	Malopolskie	Yes	No	No	No	No	No	No	No
women	55-59	Subcarpathian	No	No	No	No	No	No	No	No
men	50-54	Lower Silesia	Yes	Yes	No	No	No	No	No	No
men	50-54	Lubelskie	No	No	Yes	No	No	Yes	Yes	No
women	50-54	Lodz	Yes	Yes	No	No	No	Yes	No	No
men	50-54	Masovian	No	No	Yes	No	No	Yes	Yes	No
women	50-54	Podlaskie	No	No	No	No	No	No	No	No
women	45-49	Lower Silesia	No	Yes	No	No	No	No	No	No
women	45-49	Lower Silesia	Yes	No	No	No	No	Yes	No	No
men	45-49	Lower Silesia	Yes	Yes	No	No	No	Yes	No	No
women	40-44	Malopolskie	No	Yes	No	No	No	No	No	No
women	40-44	Greater Poland	No	Yes	No	No	No	Yes	No	No
men	35-39	Lower Silesia	Yes	Yes	Yes	No	No	No	No	No
women	35-39	Malopolskie	No	Yes	No	No	No	No	No	No
men	35-39	Malopolskie	Yes	Yes	Yes	No	No	Yes	No	No
men	35-39	Malopolskie	Yes	Yes	No	No	No	No	No	No
men	25-29	Lower Silesia	Yes	No	Yes	No	Yes	Yes	No	No
women	25-29	Lodz	Yes	Yes	No	No	Yes	No	No	No
